# Supplementary material for: Intein-mediated backbone cyclization of entolimod confers enhanced radioprotective activity in mouse models
Source: PeerJ. 2018 Jun 18;6:e5043. doi: 10.7717/peerj.5043 (PMC6011820; doi:10.7717/peerj.5043)
Supplement: Supplemental Information 2 [file peerj-06-5043-s002.xlsx]

## Sheet: Sheet1
Firefly	PBS	L-entolimod			C-entolimod
	408024	1369888	919808	708552	2157520	1686760	1205908
	437080	1376600	905280	665880	2229920	1620312	1236208
	419536	1480472	939744	735976	2280976	1542600	1201784
		0.1μM	0.001 μM	0.00001 μM	0.1μM	0.001 μM	0.00001 μM
Renilla	PBS	L-entolimod			C-entolimod
	37872	56492	48072	46264	62440	59168	52619
	40368	56528	47012	42960	64440	56912	53976
	39044	60808	48904	48184	66040	54028	52906
		0.1μM	0.001 μM	0.00001 μM	0.1μM	0.001 μM	0.00001 μM
